# Supplementary material for: A CSF-1R inhibitor both prevents and treats triple-negative breast cancer brain metastases in hematogenous preclinical models
Source: Clin Exp Metastasis. 2025 Aug 4;42(5):45. doi: 10.1007/s10585-025-10366-x (PMC12321670; doi:10.1007/s10585-025-10366-x)
Supplement: Supplementary file 3 — Supplementary file3 (XLSX 13 KB) [file 10585_2025_10366_MOESM3_ESM.xlsx]

## Sheet: Sheet1
Antibodies used for IF
Target	Company	Cat#	Clone	Host	Antigen retrieval condition	Dilution
CSF-1R	Cell Signaling Technology	3152S	Polyclonal	Rabbit	10mM Na-Citrate pH 6	1/100
Iba1	Novus biologicals	NB100-1028	Polyclonal	Goat	10mM Na-Citrate pH 6	1/100
GFAP	Sigma	MAB360	Monoclonal	Mouse	10mM Na-Citrate pH 6	1/10,000
P2ry12	AnaSpec	AS-55043A	Polyclonal	Rabbit	10mM Na-Citrate pH 6	1/500
Ki67	Abcam	ab16667	Polyclonal	Rabbit	10mM Na-Citrate pH 6	1/250
Cleaved caspase 3	Cell Signaling Technology	9661	Polyclonal	Rabbit	10mM Na-Citrate pH 6	1/200
CD31	R&D	AF3628	Polyclonal	Goat	10mM Na-Citrate pH 6	1/200
MPO	R&D	AF3667	Polyclonal	Goat	10mM Na-Citrate pH 7	1/100
